# Supplementary material for: The Role of Virtual and Augmented Reality in Transsphenoidal Surgical Approaches to the Sellar and Parasellar Area—A Systematic Review
Source: J Clin Med. 2026 May 27;15(11):4142. doi: 10.3390/jcm15114142 (PMC13257564; doi:10.3390/jcm15114142)
Supplement: Supplementary file 1 [file jcm-15-04142-s001.zip]

Archive with 1 entries (1 files):
- jcm-4331523-supplementary.pdf
